# Supplementary material for: Saturated genic SNP mapping identified functional candidates and selection tools for the Pinus monticola Cr2 locus controlling resistance to white pine blister rust
Source: Plant Biotechnol J. 2017 Mar 17;15(9):1149–62. doi: 10.1111/pbi.12705 (PMC5552481; doi:10.1111/pbi.12705)
Supplement: Supplementary file 4 — Table S1 Primer sequences used for qPCR in genotyping by high‐resolution melting (HRM) analysis. Table S2 Primer and probe sequences used for qPCR in SNP genotyping by TaqMan arrays. Table S3 Geographical locations of western white pine seed families with open pollination. [file PBI-15-1149-s001.xlsx]

## Sheet: Tab-S1
	Table S1 Primer sequences used for qPCR in genotyping by high-resolution melting (HRM) analysis.
	SNP marker ID	Nucleotide Change	Primer sequence (5' > 3')
	snp4105-1000S	C/G	4105-1000Sf: TATCACAGACCCTGGCAATGG; 4105-1000Sr: ACTTTCAAACTTCCATGGGCTCTA.
	snp4105-24R	A/G	105-24Rf: GCCAACAGATAATTCAACAGGATTG 105-24Rr: CACTGAATCAGCTGATGGTCTTG
	snp11322-121R	A/G	11322-122Rf: GCAGCCAACCCAAAATACCA; 11322:121Rr: GCCTTTCATGCAAGGGTATGTT.
	snp12508-1460R	A/G	12508-1460Rf: GCATCATTAGGTAGATGTATAATTGTTGC; 12508-1460Rr: GGCAATAGGTATTTTGCAATGTTACC.
	snp12508-611Y	C/T	12508-611Yf: CTTCCTTTGCAATCTCCATTACCT; 12508-611Yr: GCCTATAAGAGTCGATAAAAAATGTGACT.
	snp13194-1071Y	C/T	13194-1071Yf: AACTCTTGCTACAGGTGGAAATGA; 13194-1071Yr: GTGTTCCTTACCTTCAGAGCATCA.
	snp13194-1820R	A/G	13194-1820Rf: TCATTACCAAATGCCCAATCTG; 13194-1820Rr: CTTCCAAAGGCAACTCAACAGTT.
	snp13287-508R	A/G	13287-508Rf: TGAGCAGCTTGAGGCGAATA; 13287-508Rr: GCCCACTCATACAAGGCGTTT.
	snp13287-956Y	C/T	13287-956Yf: AATGGTGGAATTGTAGGGTTTAGC; 13287-956Yr: CGAGGATGATAGAGAACACAAGAATAA.
	snp1471-201S	C/G	1471-201Sf: AAATTCAGAGCTGATTCTCATGTATCA; 1471-201Sr: GGGTTTGTGGTGTGTGACTAGTAAA.
	snp186209-285M	A/C	186209-285Mf: ATTCGTATGGTATAAACTTCCAGTGGAG; 186209-285Mr: CCATTTTCAATTTGGTGCTTCC.
	snp186209-573Y	C/T	186209-573Yf: CCCAGAAAGGAAATGAGAAACAA; 186209-573Yr: CATGAGTTCGGCCGTATTAGC.
	snp186209-681R	A/G	186209-681Rf: AGAAACGGAGATGGGAGAAAAAG; 186209-681Rr: TGCTTGGCTTACAAAAAGCTTATTC.
	snp2142-1542K	T/G	2142-1542Kf: CGCAACAAAAACTATAATTCTGTATTTGG; 2142-1542Kr: ACCAAATCTTGTACTCTCCTTTGTTTAACT.
	snp2142-980Y	C/T	2142-980Yf: AAGGCAAAGCTGAAATTGTACCA; 2142-980Yr: AAGCATTCAATGTCAAGCATATGG.
	snp2711-366Y	C/T	2711-366Yf: CTGTAGCAATGTGGAGATGTGTAGG; 2711-366Yr: TCCAACGGTTGTTTGGTGCT.
	snp29619-2150R	A/G	29619-2150Rf: GTGTATACTCAAATGGAATTGCTAATGG; 29619-2150Rr: CGATTATGCTAGGATCTAACCCTGTT.
	snp29619-877Y	C/T	29619-877Yf: GCTCAGTCGTCGTACTGGATACA; 29619-877Yr: AAATACCCTCAATGACAACAATCCTA.
	snp33357-554S	C/G	33357-554Sf: GCCTCCTTCGCAGTAGATTCA; 33357-554Sr: CTGCATTTACTTTCTGTGCAATGA.
	snp3772-1107Y	C/T	3772-1107Yf: CACGTACTGAAGATCTGGATCATG; 3772-1107Yr: AGTATTGGGTGGTGGAAGAGAAAT.
	snp3772-739R	A/G	3772-739Rf: TGCCAATATACACACTGCCG; 3772-739Rr: CTGAGAGGATAGCGTTTGTG.
	snp9279-576Y	C/T	9279-576Yf: TGGACGATAGGGACGAGATGA; 9279-576Yr: TTCTTGATCTCCTCCGAGTTGTC.
	snp34906-864K	G/T	34906-864Kf: TTCTCACTGTTCTCAGCTCTTCCA; 34906-864Kr: CTTTCAAGGTAAAGGGAGAAGATATACC.
	snp573-186Y	C/T	573-186Yf: TTTCCTCCGTGTTCCTAACGTAGT; 573-186Yr: TCTGTGCAATTCAGTTGAGTCACTC.
	snp7093-883K	G/T	7093-883Kf: GAAATGCGTATAGATGGATTTGGAG; 7093-883Kr: CTCAGCACACATTGCTTGGAC.
	snp8821-877Y	C/T	8821-877Yf: AAGATATCTGTGCTAATGTGTCACCAT; 8821-877Yr: AAGAGGCAAAGGTGCCAAGTC.
	snp41490-3491Y	C/T	41490-3491Yf: AACTGTCCCAAACTGCAATGG; 41490-3491Yr: TCCTAACATCATATCTGGACATTTCC
	snp41490-654Y	C/T	41490-654Yf: TGATCTCGAACAGAAGAAAACAATGA; 41490-654Yr: TTTTGAATGGTTCTGACGTCGTA.
	snp41490-1618R	A/G	41490-1618Rf: TT TCG AAG ACC CAC CAA ACC; 41490-1618Rr: CT AAG TAA AGA AGA CCA GCC.
	snp41490-1778M	A/C	41490-1778Mf: TGCATGATCACCTTAGGGATCTG; 41490-1778Mr: TCGCTCCAACAAATCATCGA.
	snp41490-2928R	A/G	41490-2928Rf: TTTGCCGGAATCCTTTGGA; 41490-2928Rr: GGGTGTTCATGCAAAGGACA.
	snp176313-250K	G/T	176313-250Kf: AAACACGTCGGTTTAAAGGAATG; 176313-250Kr: TAGTCCTCTCAAGTTCCCAATTGAA.
	snp189504-477R	A/G	189504-477Rf: AATGTAACAGGGCTCGACCAA; 189504-477Rr: GAACGCATGCCAGCAGAA .
	snp58688-438M	A/C	58688-438Mf: GCCCAATTGCATAAAATTTCCA; 58688-438Mr:CAAACCGTCGTAGCTAATTTTAAGC.

## Sheet: Tab-S2
	Table S2 Primer and probe sequences used for qPCR in SNP genotyping by TaqMan arrays.
	TagMan_ID	snp41490-1618R	snp41490-1778M
	Forward Primer	TCTTGGATATTGCATGTTTTTTCATCGG	AATGCATGATCACCTTAGGGATCTG
	Reverse Primer	AAGACCCACCAAACCCCATATG	TCGCTCCAACAAATCATCGATGT
	VIC Reporter 1 sequence	CTTATTGCCATATCTCTATCTT	TCGTCTTTGGAAGCAGA
	FAM Reporter 2 Sequence	ATTGCCATATCCCTATCTT	CGTCTTTGGCAGCAGA

## Sheet: Tab-S3
	Table S3 Geographical locations of western white pine seed families with open pollination
	Seed Family ID	Latitude	Longitude
	(BC_#3671) X W	50.1	-118.017
	(BC_#3674) X W	50.0333	-117.083
	(21105-052) X W	48.6486	-117.638
	(05082-413) X W	48.6816	-121.751
	(05081-003) X W	48.7385	-121.664
	(03024-783) X W	45.9479	-121.852
	(03024-784) X W	45.9479	-121.852
	(03024-856) X W	46.1657	-121.685
	(06125-568) X W	45.3087	-121.635
	(06025-308) X W	45.1506	-121.893
	(06025-532) X W	45.2234	-122.016
	(03014-158) X W	46.4685	-121.827
	(03024-042) X W	46.035	-121.852
	(03124-791) X W	46.006	-121.665
	(03125-847) X W	46.1802	-121.498
	(06025-316) X W	44.8492	-121.816
	(05014-009) X W	47.1192	-121.48
	(05014-007) X W	47.1192	-121.48
	(05014-028) X W	47.1338	-121.48
	(05014-029) X W	47.1192	-121.48
	(05014-124) X W	47.1917	-121.375
	(05015-030) X W	47.1483	-121.459
